# Supplementary material for: The transcription factor PAX5 activates human LINE1 retrotransposons to induce cellular senescence
Source: EMBO Rep. 2024 Jun 12;25(8):9. doi: 10.1038/s44319-024-00176-9 (PMC11315925; doi:10.1038/s44319-024-00176-9)
Supplement: Supplementary file 4 — Source data Fig. 2 [file 44319_2024_176_MOESM4_ESM.zip]

Archive with 14 entries (12 files):
- SourceDara_ForFigure2/
- __MACOSX/._SourceDara_ForFigure2
- SourceDara_ForFigure2/.DS_Store
- __MACOSX/SourceDara_ForFigure2/._.DS_Store
- SourceDara_ForFigure2/SourceDara_ForFigure2C_2G.xlsx
- __MACOSX/SourceDara_ForFigure2/._SourceDara_ForFigure2C_2G.xlsx
- SourceDara_ForFigure2/Figure2_cropping_area.pdf
- __MACOSX/SourceDara_ForFigure2/._Figure2_cropping_area.pdf
- SourceDara_ForFigure2/2B/
- __MACOSX/SourceDara_ForFigure2/._2B
- SourceDara_ForFigure2/2B/western blot-TUBULIN.Tif
- __MACOSX/SourceDara_ForFigure2/2B/._western blot-TUBULIN.Tif
- SourceDara_ForFigure2/2B/western blot-FLAG.Tif
- __MACOSX/SourceDara_ForFigure2/2B/._western blot-FLAG.Tif
