# Supplementary material for: The transcription factor PAX5 activates human LINE1 retrotransposons to induce cellular senescence
Source: EMBO Rep. 2024 Jun 12;25(8):9. doi: 10.1038/s44319-024-00176-9 (PMC11315925; doi:10.1038/s44319-024-00176-9)
Supplement: Supplementary file 4 — Source data Fig. 2 [file 44319_2024_176_MOESM4_ESM.zip › SourceDara_ForFigure2/SourceDara_ForFigure2C_2G.xlsx]

## Sheet: Figure 2C
pcDNA	FOSL2	ZNF460	SP3	FOXA1	KLF4	PAX5
1.01897	1.31519	1.659	1.46676	2.63749	3.51733	5.00262
0.966101	1.95003	1.70906	1.96098	1.98613	3.08577	4.5594
1.01493	1.4456	1.62978	1.94782	3.22525	4.02741	5.18922

## Sheet: Figure 2G
Full Length		Δ51-62		Δ161-172		Δ244-255		Δ250-261		Δ269-280
pControl	pPAX5	pControl	pPAX5	pControl	pPAX5	pControl	pPAX5	pControl	pPAX5	pControl	pPAX5
0.978853	2.38231	0.996174	2.24033	0.988333	2.19939	1.01454	1.2493	0.940518	0.954798	0.887162	1.60947
0.946047	2.31011	0.996813	1.67088	0.942994	2.40691	1.04426	1.29239	1.23123	0.937831	0.970846	1.42759
1.0751	2.27226	1.00701	1.7094	1.06867	2.19391	0.941196	1.19293	0.828249	0.730672	1.14199	1.52426
