# Supplementary material for: The transcription factor PAX5 activates human LINE1 retrotransposons to induce cellular senescence
Source: EMBO Rep. 2024 Jun 12;25(8):9. doi: 10.1038/s44319-024-00176-9 (PMC11315925; doi:10.1038/s44319-024-00176-9)
Supplement: Supplementary file 5 — Source data Fig. 3 [file 44319_2024_176_MOESM5_ESM.zip]

Archive with 52 entries (45 files):
- SourceDara_ForFigure3/
- __MACOSX/._SourceDara_ForFigure3
- SourceDara_ForFigure3/3B/
- __MACOSX/SourceDara_ForFigure3/._3B
- SourceDara_ForFigure3/3C/
- __MACOSX/SourceDara_ForFigure3/._3C
- SourceDara_ForFigure3/3D/
- __MACOSX/SourceDara_ForFigure3/._3D
- SourceDara_ForFigure3/3J/
- __MACOSX/SourceDara_ForFigure3/._3J
- SourceDara_ForFigure3/.DS_Store
- __MACOSX/SourceDara_ForFigure3/._.DS_Store
- SourceDara_ForFigure3/Figure3_cropping_area.pdf
- __MACOSX/SourceDara_ForFigure3/._Figure3_cropping_area.pdf
- SourceDara_ForFigure3/3H/
- __MACOSX/SourceDara_ForFigure3/._3H
- SourceDara_ForFigure3/3G/
- __MACOSX/SourceDara_ForFigure3/._3G
- SourceDara_ForFigure3/SourceDara_ForFigure3D-F,3H-J.xlsx
- __MACOSX/SourceDara_ForFigure3/._SourceDara_ForFigure3D-F,3H-J.xlsx
- SourceDara_ForFigure3/3B/western blot-TUBULIN.Tif
- __MACOSX/SourceDara_ForFigure3/3B/._western blot-TUBULIN.Tif
- SourceDara_ForFigure3/3B/western blot-PAX5.Tif
- __MACOSX/SourceDara_ForFigure3/3B/._western blot-PAX5.Tif
- SourceDara_ForFigure3/3C/western blot-PAX5.Tif
- __MACOSX/SourceDara_ForFigure3/3C/._western blot-PAX5.Tif
- SourceDara_ForFigure3/3C/western blot-GAPDH.Tif
- __MACOSX/SourceDara_ForFigure3/3C/._western blot-GAPDH.Tif
- SourceDara_ForFigure3/3D/western blot-PAX5.Tif
- __MACOSX/SourceDara_ForFigure3/3D/._western blot-PAX5.Tif
- SourceDara_ForFigure3/3D/western blot-GAPDH.Tif
- __MACOSX/SourceDara_ForFigure3/3D/._western blot-GAPDH.Tif
- SourceDara_ForFigure3/3J/pControl-DMSO.tif
- __MACOSX/SourceDara_ForFigure3/3J/._pControl-DMSO.tif
- SourceDara_ForFigure3/3J/pPAX5-3TC.tif
- __MACOSX/SourceDara_ForFigure3/3J/._pPAX5-3TC.tif
- SourceDara_ForFigure3/3J/pPAX5-DMSO.tif
- __MACOSX/SourceDara_ForFigure3/3J/._pPAX5-DMSO.tif
- SourceDara_ForFigure3/3H/pPAX5-10Gy.tif
- __MACOSX/SourceDara_ForFigure3/3H/._pPAX5-10Gy.tif
- SourceDara_ForFigure3/3H/pControl-0Gy.tif
- __MACOSX/SourceDara_ForFigure3/3H/._pControl-0Gy.tif
- SourceDara_ForFigure3/3H/pPAX5-0Gy.tif
- __MACOSX/SourceDara_ForFigure3/3H/._pPAX5-0Gy.tif
- SourceDara_ForFigure3/3H/pControl-10Gy.tif
- __MACOSX/SourceDara_ForFigure3/3H/._pControl-10Gy.tif
- SourceDara_ForFigure3/3G/western blot-p21.Tif
- __MACOSX/SourceDara_ForFigure3/3G/._western blot-p21.Tif
- SourceDara_ForFigure3/3G/western blot-PAX5.Tif
- __MACOSX/SourceDara_ForFigure3/3G/._western blot-PAX5.Tif
- SourceDara_ForFigure3/3G/western blot-GAPDH.Tif
- __MACOSX/SourceDara_ForFigure3/3G/._western blot-GAPDH.Tif
