# Supplementary material for: The transcription factor PAX5 activates human LINE1 retrotransposons to induce cellular senescence
Source: EMBO Rep. 2024 Jun 12;25(8):9. doi: 10.1038/s44319-024-00176-9 (PMC11315925; doi:10.1038/s44319-024-00176-9)
Supplement: Supplementary file 5 — Source data Fig. 3 [file 44319_2024_176_MOESM5_ESM.zip › SourceDara_ForFigure3/SourceDara_ForFigure3D-F,3H-J.xlsx]

## Sheet: Figure 3A
0Gy	10Gy
0.859439	4.42027
0.96625	4.7005
1.17431	4.08919

## Sheet: Figure 3D
Young	Old
0.949384	1.90347
1.09426	1.73194
0.956352	1.79166

## Sheet: Figure 3E
IgG	anti-PAX5
	0Gy	10Gy
1.13137	2.05464	5.9878
1.03255	3.21442	5.73895
0.836088	3.36777	5.20684

## Sheet: Figure 3F
0Gy		10Gy
pControl	pPAX5	pControl	pPAX5
0.999098	1.45636	2.49514	5.78354
0.800348	1.43432	2.79747	5.28153
1.20055	1.60811	2.41182	5.21604

## Sheet: Figure 3H
0Gy		10Gy
pControl	pPAX5	pControl	pPAX5
1	0	57.1429	80
0	0	46.1538	60
1	2	50	69.2308
4	3	66.6667	77.7778
1	4	36.3636	66.6667
0	2	57.1429	77.7778
4	3	63.6364	55.5556
0	2	60	65
0	3	44.4444	88.8889
6	3	53.8462	84.6154
		54.5455	84.6154
		43.75	87.5
		53.8462	90.9091
		64.2857	92.3077
		46.1538	87.5
		46.1538	50
		25	66.6667
		46.1538	77.7778
		36.3636	84.6154
		50	87.5

## Sheet: Figure 3I
IL1β					IL6
0Gy		10Gy			0Gy		10Gy
pControl	pPAX5	pControl	pPAX5		pControl	pPAX5	pControl	pPAX5
0.711094	1.37343	5.46712	11.1704		1.0593	0.627976	14.6394	21.4308
0.988363	1.65839	5.98264	11.2559		1.01404	0.597405	15.0718	20.4441
1.30054	1.61752	7.10473	11.2132		0.92666	0.811566	14.8556	21.6998

## Sheet: Figure 3J
pControl	pPAX5
	DMSO	3TC
39.4737	64.1026	36.5854
29.1667	62.2222	39.4737
25	80	43.9024
34.2857	64.1026	40.4762
22.5806	77.7778	32.7273
31.8182	71.0526	45.7143
50	76.1905	41.1765
	66.6667	40.4762
	76.7442	44.1176
	75	22.7273
	59.5238	33.3333
	73.6842	24.3902
	77.7778
