# Supplementary material for: The transcription factor PAX5 activates human LINE1 retrotransposons to induce cellular senescence
Source: EMBO Rep. 2024 Jun 12;25(8):9. doi: 10.1038/s44319-024-00176-9 (PMC11315925; doi:10.1038/s44319-024-00176-9)
Supplement: Supplementary file 6 — Source data Fig. 4 [file 44319_2024_176_MOESM6_ESM.zip]

Archive with 34 entries (31 files):
- SourceDara_ForFigure4/
- __MACOSX/._SourceDara_ForFigure4
- SourceDara_ForFigure4/Figure4_cropping_area.pdf
- __MACOSX/SourceDara_ForFigure4/._Figure4_cropping_area.pdf
- SourceDara_ForFigure4/.DS_Store
- __MACOSX/SourceDara_ForFigure4/._.DS_Store
- SourceDara_ForFigure4/SourceDara_ForFigure4C,4I-K.xlsx
- __MACOSX/SourceDara_ForFigure4/._SourceDara_ForFigure4C,4I-K.xlsx
- SourceDara_ForFigure4/4K/
- __MACOSX/SourceDara_ForFigure4/._4K
- SourceDara_ForFigure4/4A/
- __MACOSX/SourceDara_ForFigure4/._4A
- SourceDara_ForFigure4/4K/pSIRT6-10Gy.tif
- __MACOSX/SourceDara_ForFigure4/4K/._pSIRT6-10Gy.tif
- SourceDara_ForFigure4/4K/pPAX5-10Gy.tif
- __MACOSX/SourceDara_ForFigure4/4K/._pPAX5-10Gy.tif
- SourceDara_ForFigure4/4K/pControl-0Gy.tif
- __MACOSX/SourceDara_ForFigure4/4K/._pControl-0Gy.tif
- SourceDara_ForFigure4/4K/pPAX5+pSIRT6-0Gy.tif
- __MACOSX/SourceDara_ForFigure4/4K/._pPAX5+pSIRT6-0Gy.tif
- SourceDara_ForFigure4/4K/pPAX5+pSIRT6-10Gy.tif
- __MACOSX/SourceDara_ForFigure4/4K/._pPAX5+pSIRT6-10Gy.tif
- SourceDara_ForFigure4/4K/pPAX5-0Gy.tif
- __MACOSX/SourceDara_ForFigure4/4K/._pPAX5-0Gy.tif
- SourceDara_ForFigure4/4K/pControl-10Gy.tif
- __MACOSX/SourceDara_ForFigure4/4K/._pControl-10Gy.tif
- SourceDara_ForFigure4/4K/pSIRT6-0Gy.tif
- __MACOSX/SourceDara_ForFigure4/4K/._pSIRT6-0Gy.tif
- SourceDara_ForFigure4/4A/western blot-TUBULIN.Tif
- __MACOSX/SourceDara_ForFigure4/4A/._western blot-TUBULIN.Tif
- SourceDara_ForFigure4/4A/western blot-SIRT6.Tif
- __MACOSX/SourceDara_ForFigure4/4A/._western blot-SIRT6.Tif
- SourceDara_ForFigure4/4A/western blot-PAX5.Tif
- __MACOSX/SourceDara_ForFigure4/4A/._western blot-PAX5.Tif
