# Supplementary material for: The transcription factor PAX5 activates human LINE1 retrotransposons to induce cellular senescence
Source: EMBO Rep. 2024 Jun 12;25(8):9. doi: 10.1038/s44319-024-00176-9 (PMC11315925; doi:10.1038/s44319-024-00176-9)
Supplement: Supplementary file 6 — Source data Fig. 4 [file 44319_2024_176_MOESM6_ESM.zip › SourceDara_ForFigure4/SourceDara_ForFigure4C,4I-K.xlsx]

## Sheet: Figure 4B
shControl	shSIRT6
0.965643	5.48432
0.979123	5.19928
1.05523	5.64242

## Sheet: Figure 4C
shControl	shSIRT6	shSIRT6+ pSIRT6
0.0954128	0.14994	0.0440679
0.116474	0.168346	0.0421422
0.144609	0.172704	0.031561

## Sheet: Figure 4I
0Gy		10Gy
pControl	pSIRT6	pControl	pSIRT6
0.703647	0.818721	10.2865	0.909845
1.05843	0.767609	10.1097	1.00604
1.23792	1.41367	8.81936	1.4935

## Sheet: Figure 4J
pControl	pSIRT6	pPAX5	pSIRT6+ pPAX5
33525	28789	128068	200892
38637	25597	166346	159160
40262	29562	135495	156273

## Sheet: Figure 4K
pControl	pSIRT6	pPAX5	pPAX5+ pSIRT6
80	40	70.5882	76.1905
58.3333	72.7273	76.1905	75
69.2308	50	80	71.4286
60	30	62.5	73.913
70	55.5556	70	95
50	50	68	84.6154
50	37.5	60	87.5
60	41.6667	63.6364	76.4706
50	60	94.1176	87.5
60	33.3333	73.6842	84.2105
61.5385	55.5556	76.9231	90.4762
88.8889	58.3333	74.0741	73.6842
